# Supplementary material for: Effect of the Polyketone Aromatic Pendent Groups on the Electrical Conductivity of the Derived MWCNTs-Based Nanocomposites
Source: Polymers (Basel). 2018 Jun 5;10(6):618. doi: 10.3390/polym10060618 (PMC6404154; doi:10.3390/polym10060618)
Supplement: Supplementary file 1 [file polymers-10-00618-s001.zip]

Archive with 1 entries (1 files):
- polymers-313626-SI.pdf
